# Supplementary material for: Nalidixic acid potentiates the antitumor activity in sorafenib-resistant hepatocellular carcinoma via the tumor immune microenvironment analysis
Source: Front Pharmacol. 2022 Aug 22;13:952482. doi: 10.3389/fphar.2022.952482 (PMC9441713; doi:10.3389/fphar.2022.952482)
Supplement: Supplementary file 1 [file Table2.xlsx]

## Sheet: Sheet1
Table S2. Cellular component of DEIRGs.
Category	Term	Count	%	PValue	Genes	List Total	Pop Hits	Pop Total	Fold Enrichment	Bonferroni	Benjamini	FDR
GOTERM_CC_DIRECT	GO:0005615~extracellular space	17	50	1.40621e-10	TGFB2, TGFB1, SEMA3C, TNC, STC1, DEFB1, DKK1, CXCL5, C3, SLPI, PDGFD, APOH, ANGPTL3, SAA1, SAA2, PLTP, MBL2	33	1347	18224	6.96965	8.29664e-09	8.29664e-09	7.73416e-09
GOTERM_CC_DIRECT	GO:0005576~extracellular region	16	47.0588	1.94298e-08	TGFB2, TGFB1, JAG1, TNC, DEFB1, NTS, DKK1, CXCL5, IL17RB, C3, TMSB4X, PDGFD, APOH, SAA1, PLTP, MBL2	33	1610	18224	5.48812	1.14636e-06	5.73181e-07	5.34321e-07
GOTERM_CC_DIRECT	GO:0034364~high-density lipoprotein particle	3	8.82353	0.000675041	APOH, SAA1, SAA2	33	22	18224	75.3058	0.0390577	0.0132758	0.0123758
GOTERM_CC_DIRECT	GO:0031012~extracellular matrix	5	14.7059	0.00171351	TGFB2, TGFB1, SLPI, APOH, TNC	33	296	18224	9.32842	0.0962334	0.0248139	0.0231316
GOTERM_CC_DIRECT	GO:0009986~cell surface	6	17.6471	0.00236637	TGFB1, APOH, ANGPTL3, TNFRSF10A, IL17RB, MBL2	33	542	18224	6.11338	0.130451	0.0248139	0.0231316
GOTERM_CC_DIRECT	GO:0005887~integral component of plasma membrane	9	26.4706	0.00252345	JAG1, KLRC2, IFNGR1, SLC40A1, F2RL1, OLR1, TNFRSF10A, LGR5, IL17RB	33	1415	18224	3.5125	0.138493	0.0248139	0.0231316
GOTERM_CC_DIRECT	GO:0031093~platelet alpha granule lumen	3	8.82353	0.00418563	TGFB2, TGFB1, TMSB4X	33	55	18224	30.1223	0.219227	0.0352789	0.0328871
GOTERM_CC_DIRECT	GO:0005886~plasma membrane	13	38.2353	0.0409829	TGFB1, JAG1, KLRC2, IFNGR1, SLC40A1, TNFRSF10A, DKK1, IL17RB, C3, F2RL1, OLR1, LGR5, ULBP3	33	4121	18224	1.74209	0.915325	0.302249	0.281757
GOTERM_CC_DIRECT	GO:0070062~extracellular exosome	10	29.4118	0.0480578	C3, SEMA3C, SLPI, PDGFD, APOH, SAA1, SAA2, OLR1, DEFB1, CTSE	33	2811	18224	1.96458	0.945295	0.315045	0.293686
