# Supplementary material for: Nalidixic acid potentiates the antitumor activity in sorafenib-resistant hepatocellular carcinoma via the tumor immune microenvironment analysis
Source: Front Pharmacol. 2022 Aug 22;13:952482. doi: 10.3389/fphar.2022.952482 (PMC9441713; doi:10.3389/fphar.2022.952482)
Supplement: Supplementary file 2 [file Table3.xlsx]

## Sheet: Sheet1
Table S3. Molecular function of DEIRGs.
Category	Term	Count	%	PValue	Genes	List Total	Pop Hits	Pop Total	Fold Enrichment	Bonferroni	Benjamini	FDR
GOTERM_MF_DIRECT	GO:0008083~growth factor activity	6	17.6471	1.2495e-05	TGFB2, TGFB1, JAG1, PDGFD, ANGPTL3, DKK1	33	162	16881	18.9461	0.00111145	0.00111206	0.00109956
GOTERM_MF_DIRECT	GO:0030246~carbohydrate binding	4	11.7647	0.00596762	KLRC2, KLRC3, OLR1, MBL2	33	196	16881	10.4397	0.412988	0.224328	0.221808
GOTERM_MF_DIRECT	GO:0034714~type III transforming growth factor beta receptor binding	2	5.88235	0.00756163	TGFB2, TGFB1	33	4	16881	255.773	0.491119	0.224328	0.221808
GOTERM_MF_DIRECT	GO:0005114~type II transforming growth factor beta receptor binding	2	5.88235	0.0131965	TGFB2, TGFB1	33	7	16881	146.156	0.693428	0.293621	0.290322
GOTERM_MF_DIRECT	GO:0005102~receptor binding	4	11.7647	0.0287389	C3, TGFB2, F2RL1, MBL2	33	353	16881	5.79655	0.925372	0.511552	0.505804
GOTERM_MF_DIRECT	GO:0008201~heparin binding	3	8.82353	0.0367755	APOH, SAA1, ANGPTL3	33	160	16881	9.59148	0.964375	0.545503	0.539373
GOTERM_MF_DIRECT	GO:0042056~chemoattractant activity	2	5.88235	0.0499778	SAA1, SAA2	33	27	16881	37.8923	0.98957	0.62048	0.613509
GOTERM_MF_DIRECT	GO:0004888~transmembrane signaling receptor activity	3	8.82353	0.061886	KLRC2, KLRC3, LGR5	33	214	16881	7.1712	0.996606	0.62048	0.613509
GOTERM_MF_DIRECT	GO:0004872~receptor activity	3	8.82353	0.0634168	SLC40A1, F2RL1, TNFRSF10A	33	217	16881	7.07206	0.997065	0.62048	0.613509
GOTERM_MF_DIRECT	GO:0004866~endopeptidase inhibitor activity	2	5.88235	0.0731697	C3, SLPI	33	40	16881	25.5773	0.998844	0.62048	0.613509
GOTERM_MF_DIRECT	GO:0005160~transforming growth factor beta receptor binding	2	5.88235	0.0766886	TGFB2, TGFB1	33	42	16881	24.3593	0.999176	0.62048	0.613509
