# Supplementary material for: Nalidixic acid potentiates the antitumor activity in sorafenib-resistant hepatocellular carcinoma via the tumor immune microenvironment analysis
Source: Front Pharmacol. 2022 Aug 22;13:952482. doi: 10.3389/fphar.2022.952482 (PMC9441713; doi:10.3389/fphar.2022.952482)
Supplement: Supplementary file 6 [file Table4.xlsx]

## Sheet: Sheet1
Table S4. KEGG pathway of DEIRGs.
Category	Term	Count	%	PValue	Genes	List Total	Pop Hits	Pop Total	Fold Enrichment	Bonferroni	Benjamini	FDR
KEGG_PATHWAY	hsa04060:Cytokine-cytokine receptor interaction	6	17.6471	0.000675026	TGFB2, TGFB1, IFNGR1, TNFRSF10A, IL17RB, CXCL5	22	243	6879	7.72054	0.0429422	0.0398611	0.0392478
KEGG_PATHWAY	hsa05140:Leishmaniasis	4	11.7647	0.00122649	C3, TGFB2, TGFB1, IFNGR1	22	71	6879	17.6159	0.0766723	0.0398611	0.0392478
KEGG_PATHWAY	hsa05142:Chagas disease (American trypanosomiasis)	4	11.7647	0.00366278	C3, TGFB2, TGFB1, IFNGR1	22	104	6879	12.0262	0.212205	0.0793602	0.0781393
KEGG_PATHWAY	hsa05152:Tuberculosis	4	11.7647	0.0158398	C3, TGFB2, TGFB1, IFNGR1	22	177	6879	7.06626	0.645777	0.207608	0.204414
KEGG_PATHWAY	hsa05321:Inflammatory bowel disease (IBD)	3	8.82353	0.0159699	TGFB2, TGFB1, IFNGR1	22	64	6879	14.657	0.648807	0.207608	0.204414
KEGG_PATHWAY	hsa05323:Rheumatoid arthritis	3	8.82353	0.0290234	TGFB2, TGFB1, CXCL5	22	88	6879	10.6596	0.852576	0.31442	0.309583
KEGG_PATHWAY	hsa05145:Toxoplasmosis	3	8.82353	0.043669	TGFB2, TGFB1, IFNGR1	22	110	6879	8.52769	0.945105	0.405498	0.399259
KEGG_PATHWAY	hsa04650:Natural killer cell mediated cytotoxicity	3	8.82353	0.052606	IFNGR1, TNFRSF10A, ULBP3	22	122	6879	7.6889	0.970181	0.427424	0.420848
KEGG_PATHWAY	hsa04380:Osteoclast differentiation	3	8.82353	0.0597059	TGFB2, TGFB1, IFNGR1	22	131	6879	7.16065	0.981713	0.431209	0.424576
KEGG_PATHWAY	hsa04145:Phagosome	3	8.82353	0.0757094	C3, OLR1, MBL2	22	150	6879	6.25364	0.994008	0.492111	0.48454
