# Supplementary material for: Nalidixic acid potentiates the antitumor activity in sorafenib-resistant hepatocellular carcinoma via the tumor immune microenvironment analysis
Source: Front Pharmacol. 2022 Aug 22;13:952482. doi: 10.3389/fphar.2022.952482 (PMC9441713; doi:10.3389/fphar.2022.952482)
Supplement: Supplementary file 7 [file Table1.xlsx]

## Sheet: Sheet1
Table S1. Biological process of DEIRGs.
Category	Term	Count	%	P Value	Genes	List Total	Pop Hits	Pop Total	Fold Enrichment	Bonferroni	Benjamini	FDR
GOTERM_BP_DIRECT	GO:0006955~immune response	7	20.5882	0.000124899	C3, SEMA3C, SLPI, DEFB1, TNFRSF10A, GBP2, CXCL5	33	421	16792	8.46066	0.0672078	0.0695685	0.0681946
GOTERM_BP_DIRECT	GO:0003215~cardiac right ventricle morphogenesis	3	8.82353	0.000270855	TGFB2, JAG1, SEMA3C	33	13	16792	117.427	0.140055	0.0732848	0.0718375
GOTERM_BP_DIRECT	GO:0030335~positive regulation of cell migration	5	14.7059	0.000394712	TGFB1, SEMA3C, PDGFD, ANGPTL3, F2RL1	33	184	16792	13.8274	0.197399	0.0732848	0.0718375
GOTERM_BP_DIRECT	GO:0006954~inflammatory response	6	17.6471	0.000695282	C3, TGFB1, F2RL1, OLR1, TNFRSF10A, CXCL5	33	379	16792	8.05565	0.321185	0.096818	0.094906
GOTERM_BP_DIRECT	GO:0002576~platelet degranulation	4	11.7647	0.000976841	TGFB2, TGFB1, TMSB4X, APOH	33	103	16792	19.7611	0.419791	0.10882	0.106671
GOTERM_BP_DIRECT	GO:0045087~innate immune response	6	17.6471	0.00122422	KLRC2, SLPI, SAA1, F2RL1, DEFB1, MBL2	33	430	16792	7.10021	0.49455	0.113648	0.111404
GOTERM_BP_DIRECT	GO:0060325~face morphogenesis	3	8.82353	0.0014803	TGFB2, TGFB1, DKK1	33	30	16792	50.8848	0.561825	0.11724	0.114924
GOTERM_BP_DIRECT	GO:0001974~blood vessel remodeling	3	8.82353	0.00168387	TGFB2, JAG1, SEMA3C	33	32	16792	47.7045	0.608867	0.11724	0.114924
GOTERM_BP_DIRECT	GO:0001942~hair follicle development	3	8.82353	0.00236967	TGFB2, LGR5, DKK1	33	38	16792	40.1722	0.733257	0.134075	0.131427
GOTERM_BP_DIRECT	GO:0006953~acute-phase response	3	8.82353	0.00249479	SAA1, SAA2, MBL2	33	39	16792	39.1422	0.751257	0.134075	0.131427
GOTERM_BP_DIRECT	GO:0048839~inner ear development	3	8.82353	0.00275422	TGFB2, TGFB1, LGR5	33	41	16792	37.2328	0.784807	0.134075	0.131427
GOTERM_BP_DIRECT	GO:0097191~extrinsic apoptotic signaling pathway	3	8.82353	0.0028885	TGFB2, TGFB1, TNFRSF10A	33	42	16792	36.3463	0.800357	0.134075	0.131427
GOTERM_BP_DIRECT	GO:0051781~positive regulation of cell division	3	8.82353	0.00360511	TGFB2, TGFB1, PDGFD	33	47	16792	32.4797	0.866236	0.154465	0.151415
GOTERM_BP_DIRECT	GO:0042127~regulation of cell proliferation	4	11.7647	0.00515955	JAG1, TNC, TNFRSF10A, LGR5	33	185	16792	11.0021	0.943939	0.200823	0.196857
GOTERM_BP_DIRECT	GO:0007165~signal transduction	8	23.5294	0.00540817	C3, KLRC2, IFNGR1, KLRC3, ANGPTL3, TNFRSF10A, NTS, CXCL5	33	1161	16792	3.50628	0.951224	0.200823	0.196857
GOTERM_BP_DIRECT	GO:0009611~response to wounding	3	8.82353	0.00639086	TGFB2, TGFB1, TNC	33	63	16792	24.2309	0.971876	0.222482	0.218088
GOTERM_BP_DIRECT	GO:0014068~positive regulation of phosphatidylinositol 3-kinase signaling	3	8.82353	0.00679035	TGFB2, PDGFD, F2RL1	33	65	16792	23.4853	0.97752	0.222484	0.21809
GOTERM_BP_DIRECT	GO:0010936~negative regulation of macrophage cytokine production	2	5.88235	0.00949323	TGFB2, TGFB1	33	5	16792	203.539	0.995073	0.293763	0.287961
GOTERM_BP_DIRECT	GO:0003179~heart valve morphogenesis	2	5.88235	0.0113814	TGFB2, TGFB1	33	6	16792	169.616	0.998298	0.316999	0.310739
GOTERM_BP_DIRECT	GO:0008284~positive regulation of cell proliferation	5	14.7059	0.0113824	TGFB2, TGFB1, PDGFD, TNC, CXCL5	33	466	16792	5.45975	0.998299	0.316999	0.310739
GOTERM_BP_DIRECT	GO:0048642~negative regulation of skeletal muscle tissue development	2	5.88235	0.013266	TGFB1, DKK1	33	7	16792	145.385	0.999412	0.335872	0.329239
GOTERM_BP_DIRECT	GO:0007435~salivary gland morphogenesis	2	5.88235	0.013266	TGFB2, TGFB1	33	7	16792	145.385	0.999412	0.335872	0.329239
GOTERM_BP_DIRECT	GO:0032930~positive regulation of superoxide anion generation	2	5.88235	0.0170249	TGFB1, F2RL1	33	9	16792	113.077	0.99993	0.395119	0.387316
GOTERM_BP_DIRECT	GO:0007184~SMAD protein import into nucleus	2	5.88235	0.0170249	TGFB2, TGFB1	33	9	16792	113.077	0.99993	0.395119	0.387316
GOTERM_BP_DIRECT	GO:0003184~pulmonary valve morphogenesis	2	5.88235	0.0188991	TGFB2, JAG1	33	10	16792	101.77	0.999976	0.421072	0.412757
GOTERM_BP_DIRECT	GO:0050921~positive regulation of chemotaxis	2	5.88235	0.0226372	TGFB1, F2RL1	33	12	16792	84.8081	0.999997	0.484959	0.475381
GOTERM_BP_DIRECT	GO:0060389~pathway-restricted SMAD protein phosphorylation	2	5.88235	0.0245011	TGFB2, TGFB1	33	13	16792	78.2844	0.999999	0.505448	0.495466
GOTERM_BP_DIRECT	GO:0045216~cell-cell junction organization	2	5.88235	0.0337688	TGFB2, TGFB1	33	18	16792	56.5387	1	0.60675	0.594767
GOTERM_BP_DIRECT	GO:0002690~positive regulation of leukocyte chemotaxis	2	5.88235	0.0337688	F2RL1, CXCL5	33	18	16792	56.5387	1	0.60675	0.594767
GOTERM_BP_DIRECT	GO:0033280~response to vitamin D	2	5.88235	0.0337688	TGFB1, STC1	33	18	16792	56.5387	1	0.60675	0.594767
GOTERM_BP_DIRECT	GO:0010596~negative regulation of endothelial cell migration	2	5.88235	0.0337688	APOH, STC1	33	18	16792	56.5387	1	0.60675	0.594767
GOTERM_BP_DIRECT	GO:0032496~response to lipopolysaccharide	3	8.82353	0.0388334	SLPI, TNFRSF10A, CXCL5	33	164	16792	9.3082	1	0.675944	0.662595
GOTERM_BP_DIRECT	GO:0070374~positive regulation of ERK1 and ERK2 cascade	3	8.82353	0.0436689	TGFB1, PDGFD, F2RL1	33	175	16792	8.72312	1	0.737077	0.722521
GOTERM_BP_DIRECT	GO:0010575~positive regulation of vascular endothelial growth factor production	2	5.88235	0.0502363	C3, TGFB1	33	27	16792	37.6925	1	0.82299	0.806737
GOTERM_BP_DIRECT	GO:0050766~positive regulation of phagocytosis	2	5.88235	0.0538587	C3, MBL2	33	29	16792	35.093	1	0.857123	0.840196
GOTERM_BP_DIRECT	GO:0021915~neural tube development	2	5.88235	0.0556648	TGFB1, SEMA3C	33	30	16792	33.9232	1	0.861259	0.84425
GOTERM_BP_DIRECT	GO:0010718~positive regulation of epithelial to mesenchymal transition	2	5.88235	0.0610633	TGFB2, TGFB1	33	33	16792	30.8393	1	0.912027	0.894016
GOTERM_BP_DIRECT	GO:0001837~epithelial to mesenchymal transition	2	5.88235	0.0628561	TGFB2, TGFB1	33	34	16792	29.9323	1	0.912027	0.894016
GOTERM_BP_DIRECT	GO:0050918~positive chemotaxis	2	5.88235	0.0646456	SAA1, SAA2	33	35	16792	29.0771	1	0.912027	0.894016
GOTERM_BP_DIRECT	GO:0050714~positive regulation of protein secretion	2	5.88235	0.0664318	TGFB2, TGFB1	33	36	16792	28.2694	1	0.912027	0.894016
GOTERM_BP_DIRECT	GO:0001525~angiogenesis	3	8.82353	0.0671331	TGFB2, JAG1, ANGPTL3	33	223	16792	6.8455	1	0.912027	0.894016
GOTERM_BP_DIRECT	GO:0032570~response to progesterone	2	5.88235	0.0717706	TGFB2, TGFB1	33	39	16792	26.0948	1	0.951815	0.933018
GOTERM_BP_DIRECT	GO:0030326~embryonic limb morphogenesis	2	5.88235	0.0735436	TGFB2, DKK1	33	40	16792	25.4424	1	0.952647	0.933833
GOTERM_BP_DIRECT	GO:0045599~negative regulation of fat cell differentiation	2	5.88235	0.0770798	TGFB1, JAG1	33	42	16792	24.2309	1	0.975761	0.956491
GOTERM_BP_DIRECT	GO:0019731~antibacterial humoral response	2	5.88235	0.0806029	SLPI, DEFB1	33	44	16792	23.1295	1	0.997685	0.977982
GOTERM_BP_DIRECT	GO:0010862~positive regulation of pathway-restricted SMAD protein phosphorylation	2	5.88235	0.0876101	TGFB2, TGFB1	33	48	16792	21.202	1	1	0.982014
GOTERM_BP_DIRECT	GO:0010628~positive regulation of gene expression	3	8.82353	0.0886289	TGFB2, TGFB1, TNC	33	262	16792	5.82651	1	1	0.982014
GOTERM_BP_DIRECT	GO:0071560~cellular response to transforming growth factor beta stimulus	2	5.88235	0.0893538	TGFB1, PDGFD	33	49	16792	20.7693	1	1	0.982014
GOTERM_BP_DIRECT	GO:0007186~G-protein coupled receptor signaling pathway	5	14.7059	0.0895492	C3, F2RL1, DEFB1, LGR5, CXCL5	33	899	16792	2.83008	1	1	0.982014
GOTERM_BP_DIRECT	GO:0006631~fatty acid metabolic process	2	5.88235	0.0945656	C3, ANGPTL3	33	52	16792	19.5711	1	1	0.982014
GOTERM_BP_DIRECT	GO:0048146~positive regulation of fibroblast proliferation	2	5.88235	0.098024	TGFB1, PDGFD	33	54	16792	18.8462	1	1	0.982014
